# Supplementary material for: The Impact of Rhodiola Rosea Extract on Strength Performance in Alternative Bench-Press and Bench-Pull Exercises Under Resting and Mental Fatigue Conditions: A Randomized, Triple-Blinded, Placebo-Controlled, Crossover Trial
Source: Nutrients. 2025 Mar 7;17(6):940. doi: 10.3390/nu17060940 (PMC11944791; doi:10.3390/nu17060940)
Supplement: Supplementary file 1 [file nutrients-17-00940-s001.zip]

Archive with 1 entries (1 files):
- nutrients-3498463-supplementary.pdf
